# Supplementary material for: Immunogenicity of Escherichia coli Outer Membrane Vesicles: Elucidation of Humoral Responses against OMV-Associated Antigens
Source: Membranes (Basel). 2023 Nov 16;13(11):882. doi: 10.3390/membranes13110882 (PMC10673343; doi:10.3390/membranes13110882)
Supplement: Supplementary file 1 [file membranes-13-00882-s001.zip]

Archive with 1 entries (1 files):
- membranes-2675546-supplementary.pdf
